# Supplementary material for: Enalapril and Enalaprilat Pharmacokinetics in Children with Heart Failure Due to Dilated Cardiomyopathy and Congestive Heart Failure after Administration of an Orodispersible Enalapril Minitablet (LENA-Studies)
Source: Pharmaceutics. 2022 May 30;14(6):1163. doi: 10.3390/pharmaceutics14061163 (PMC9228797; doi:10.3390/pharmaceutics14061163)
Supplement: Supplementary file 1 [file pharmaceutics-14-01163-s001.zip]

Archive with 1 entries (1 files):
- pharmaceutics-1684600-Supplementary.pdf
